# Supplementary material for: Comparison of efficacy and toxicity of intravitreal melphalan formulations for retinoblastoma
Source: PLoS One. 2020 Jul 1;15(7):e0235016. doi: 10.1371/journal.pone.0235016 (PMC7329086; doi:10.1371/journal.pone.0235016)
Supplement: S1 Table — (XLSX) [file pone.0235016.s001.xlsx]

## Sheet: ERG
patient_id	SIDE_ID	record	INJECTION_COUNT	FORMULATION	ERG	WEIGHT_BL	STAGE	ICRB	TIME_INJ_CAT	IRIS	SEED_TYPE	CONCO_OAC	CONCO_TOPO	CONCO_FOCAL	NEW_CLOCK
1	OD	Baseline	0	1	64.1	54			No prior injections	Dark brown	Vitreous	0	0	0	0
1	OD	Post-BL	1	1	79.3	54			No prior injections	Dark brown	Vitreous	0	0	0	0
1	OD	Post-BL	3	1	67.8	54			<=1 week	Dark brown	Vitreous	0	0	0	1
1	OD	Post-BL	4	1	64.7	54			<=1 week	Dark brown	Vitreous	0	0	0	1
1	OD	Post-BL	5	1	65.2	54			<=1 week	Dark brown	Vitreous	0	0	0	0
1	OD	Post-BL	6	1	29.5	54			4+ weeks	Dark brown	Vitreous	0	0	0	1
2	OS	Baseline	0	1	94.4	19			No prior injections	Light brown	Non-vitreous	0	0	0	0
2	OS	Post-BL	1	1	100	19			No prior injections	Light brown	Non-vitreous	0	0	0	0
2	OS	Post-BL	2	1	100	19			<=1 week	Light brown	Non-vitreous	0	0	0	1
2	OS	Post-BL	3	1	100	19			<=1 week	Light brown	Non-vitreous	0	0	0	1
2	OS	Post-BL	4	1	96.4	19			<=1 week	Light brown	Non-vitreous	1	0	0	1
2	OS	Post-BL	5	1	58	19			<=1 week	Light brown	Non-vitreous	1	0	0	0
2	OS	Post-BL	6	1	71.3	19			4+ weeks	Light brown	Non-vitreous	1	0	0	0
2	OS	Post-BL	7	1	39.9	19			<=1 week	Light brown	Non-vitreous	1	0	0	0
2	OS	Post-BL	8	1	48.3	19			<=1 week	Light brown	Non-vitreous	1	0	0	0
3	OD	Baseline	0	1	94	17.4			No prior injections	Light brown	Non-vitreous	0	1	0	0
3	OD	Post-BL	1	1	99.2	17.4			No prior injections	Light brown	Non-vitreous	0	1	0	0
3	OD	Post-BL	2	1	100	17.4			<=1 week	Light brown	Non-vitreous	0	1	0	1
3	OD	Post-BL	3	1	76.6	17.4			<=1 week	Light brown	Non-vitreous	0	1	0	0
4	OS	Baseline	0	1	33.5	44.7			No prior injections	Light brown	Vitreous	1	0	0	0
4	OS	Post-BL	1	1	1	44.7			No prior injections	Light brown	Vitreous	1	0	0	0
4	OS	Post-BL	2	1	0	44.7			4+ weeks	Light brown	Vitreous	0	0	0	0
5	OS	Baseline	0	1	100	18			No prior injections	Blue	Vitreous	0	0	0	0
5	OS	Post-BL	1	1	100	18			No prior injections	Blue	Vitreous	0	0	0	0
5	OS	Post-BL	2	1	98.6	18			<=1 week	Blue	Vitreous	0	0	0	1
5	OS	Post-BL	3	1	97.5	18			<=1 week	Blue	Vitreous	0	0	1	1
5	OS	Post-BL	4	1	81.4	18			<=1 week	Blue	Vitreous	0	0	0	1
5	OS	Post-BL	5	1	82.8	18			<=1 week	Blue	Vitreous	0	0	0	0
5	OS	Post-BL	6	1	74.3	18			<=1 week	Blue	Vitreous	0	0	1	1
5	OS	Post-BL	7	1	97.8	18			<=1 week	Blue	Vitreous	0	0	1	0
5	OS	Post-BL	8	1	62.6	18			<=1 week	Blue	Vitreous	0	0	0	0
6	OD	Baseline	0	1	75.4	17.7			No prior injections	Light brown	Vitreous	0	0	1	0
6	OD	Post-BL	1	1	80.6	17.7			No prior injections	Light brown	Vitreous	0	0	1	0
6	OD	Post-BL	4	1	39	17.7			<=1 week	Light brown	Vitreous	0	0	1	1
6	OD	Post-BL	5	1	47.1	17.7			<=1 week	Light brown	Vitreous	0	0	1	0
7	OD	Baseline	0	1	81.2	62.5			No prior injections	Blue	Vitreous	0	0	0	0
7	OD	Post-BL	1	1	100	62.5			No prior injections	Blue	Vitreous	0	0	0	0
7	OD	Post-BL	2	1	100	62.5			<=1 week	Blue	Vitreous	0	0	1	1
7	OD	Post-BL	3	1	100	62.5			<=1 week	Blue	Vitreous	0	0	0	1
7	OD	Post-BL	4	1	100	62.5			<=1 week	Blue	Vitreous	0	0	1	1
7	OD	Post-BL	5	1	64.3	62.5			<=1 week	Blue	Vitreous	0	0	0	1
7	OD	Post-BL	6	1	81.2	62.5			4+ weeks	Blue	Vitreous	0	0	1	1
7	OD	Post-BL	7	1	97	62.5			4+ weeks	Blue	Vitreous	1	0	1	1
8	OD	Baseline	0	1	35.3	14			No prior injections	Light brown	Vitreous	0	1	0	0
8	OD	Post-BL	1	1	52	14			No prior injections	Light brown	Vitreous	0	1	0	0
8	OD	Post-BL	2	1	50	14			<=1 week	Light brown	Vitreous	0	1	0	0
8	OD	Post-BL	3	1	37.6	14			<=1 week	Light brown	Vitreous	0	1	0	1
8	OD	Post-BL	4	1	20.7	14			<=1 week	Light brown	Vitreous	0	1	0	0
8	OD	Post-BL	5	1	20.7	14			4+ weeks	Light brown	Vitreous	0	1	0	1
9	OS	Baseline	0	1	94.2	16.1			No prior injections	Dark brown	Vitreous	0	0	0	0
9	OS	Post-BL	1	1	82.8	16.1			No prior injections	Dark brown	Vitreous	0	0	0	0
9	OS	Post-BL	2	1	59.9	16.1			<=1 week	Dark brown	Vitreous	0	0	0	1
9	OS	Post-BL	3	1	55.3	16.1			<=1 week	Dark brown	Vitreous	0	0	0	1
9	OS	Post-BL	4	1	53.8	16.1			<=1 week	Dark brown	Vitreous	0	0	0	1
9	OS	Post-BL	5	1	42.5	16.1			<=1 week	Dark brown	Vitreous	1	0	0	0
9	OS	Post-BL	6	1	43.7	16.1			<=1 week	Dark brown	Vitreous	1	0	1	0
9	OS	Post-BL	7	1	41.7	16.1			1-2 weeks	Dark brown	Vitreous	1	0	1	0
9	OS	Post-BL	8	1	31.6	16.1			<=1 week	Dark brown	Vitreous	1	0	1	1
10	OD	Baseline	0	1	100	10.7			No prior injections	Blue	Vitreous	0	0	0	0
10	OD	Post-BL	1	1	100	10.7			No prior injections	Blue	Vitreous	0	0	0	0
10	OD	Post-BL	4	1	42.4	10.7			<=1 week	Blue	Vitreous	0	0	0	1
10	OD	Post-BL	5	1	37.1	10.7			<=1 week	Blue	Vitreous	0	0	0	1
11	OS	Baseline	0	1	62.7	14.8			No prior injections	Dark brown	Vitreous	0	0	0	0
11	OS	Post-BL	1	1	45	14.8			No prior injections	Dark brown	Vitreous	0	0	0	0
11	OS	Post-BL	2	1	57.5	14.8			<=1 week	Dark brown	Vitreous	0	0	0	1
11	OS	Post-BL	5	1	25.8	14.8			<=1 week	Dark brown	Vitreous	0	0	0	1
11	OS	Post-BL	6	1	15.4	14.8			<=1 week	Dark brown	Vitreous	0	0	0	0
11	OS	Post-BL	7	1	24.4	14.8			<=1 week	Dark brown	Vitreous	1	0	0	0
11	OS	Post-BL	8	1	14.5	14.8			<=1 week	Dark brown	Vitreous	1	0	0	0
12	OD	Baseline	0	1		9.3			No prior injections	Light brown	Vitreous	0	0	0	0
12	OD	Post-BL	2	1	30.9	9.3			<=1 week	Light brown	Vitreous	0	0	0	0
12	OD	Post-BL	3	1	32.2	9.3			<=1 week	Light brown	Vitreous	0	0	0	1
12	OD	Post-BL	4	1	26.8	9.3			<=1 week	Light brown	Vitreous	0	0	0	0
12	OD	Post-BL	5	1	25.8	9.3			<=1 week	Light brown	Vitreous	0	0	0	1
12	OD	Post-BL	6	1	20.5	9.3			<=1 week	Light brown	Vitreous	0	0	0	1
12	OD	Post-BL	7	1	20.1	9.3			<=1 week	Light brown	Vitreous	0	0	0	0
12	OD	Post-BL	8	1	15.3	9.3			<=1 week	Light brown	Vitreous	0	0	1	0
13	OD	Baseline	0	1	100	15.4			No prior injections	Light brown	Vitreous	0	0	0	0
13	OD	Post-BL	1	1	100	15.4			No prior injections	Light brown	Vitreous	0	0	0	0
13	OD	Post-BL	2	1	86.9	15.4			<=1 week	Light brown	Vitreous	0	0	0	1
13	OD	Post-BL	3	1	100	15.4			<=1 week	Light brown	Vitreous	0	0	0	1
13	OD	Post-BL	4	1	100	15.4			<=1 week	Light brown	Vitreous	1	0	0	0
13	OD	Post-BL	5	1	90.5	15.4			<=1 week	Light brown	Vitreous	1	0	0	0
13	OD	Post-BL	6	1	88.2	15.4			<=1 week	Light brown	Vitreous	1	0	0	0
14	OD	Baseline	0	1	61.5	17			No prior injections	Dark brown	Non-vitreous	0	1	0	0
14	OD	Post-BL	1	1	75.5	17			No prior injections	Dark brown	Non-vitreous	0	1	0	0
14	OD	Post-BL	2	1	69	17			<=1 week	Dark brown	Non-vitreous	0	1	0	0
14	OD	Post-BL	3	1	26.6	17			<=1 week	Dark brown	Non-vitreous	0	1	0	0
14	OD	Post-BL	4	1	38.4	17			1-2 weeks	Dark brown	Non-vitreous	0	1	0	0
15	OS	Baseline	0	1	94.5	10.3			No prior injections	Light brown	Vitreous	0	0	1	0
15	OS	Post-BL	1	1	100	10.3			No prior injections	Light brown	Vitreous	0	0	1	0
15	OS	Post-BL	2	1	90	10.3			<=1 week	Light brown	Vitreous	0	0	0	0
15	OS	Post-BL	3	1	43	10.3			<=1 week	Light brown	Vitreous	0	0	0	1
15	OS	Post-BL	4	1	86.3	10.3			<=1 week	Light brown	Vitreous	0	0	0	0
15	OS	Post-BL	5	1	66.1	10.3			<=1 week	Light brown	Vitreous	0	0	0	1
15	OS	Post-BL	6	1	71	10.3			<=1 week	Light brown	Vitreous	1	0	0	0
16	OD	Baseline	0	1	82	11.3			No prior injections	Light brown	Vitreous	0	0	0	0
16	OD	Post-BL	1	1	91	11.3			No prior injections	Light brown	Vitreous	0	0	0	0
17	OD	Baseline	0	1	50.8	15.1			No prior injections	Dark brown	Vitreous	0	0	0	0
17	OD	Post-BL	1	1	51	15.1			No prior injections	Dark brown	Vitreous	0	0	0	0
17	OD	Post-BL	2	1	27.3	15.1			<=1 week	Dark brown	Vitreous	0	0	0	1
17	OD	Post-BL	3	1	29.3	15.1			<=1 week	Dark brown	Vitreous	0	0	0	1
17	OD	Post-BL	4	1	23.5	15.1			<=1 week	Dark brown	Vitreous	1	0	0	1
17	OD	Post-BL	5	1	15	15.1			<=1 week	Dark brown	Vitreous	1	0	0	0
17	OD	Post-BL	6	1	8.9	15.1			<=1 week	Dark brown	Vitreous	1	0	0	0
17	OD	Post-BL	7	1	1	15.1			<=1 week	Dark brown	Vitreous	1	0	0	0
18	OD	Baseline	0	1	17.9	13.7			No prior injections	Dark brown	Vitreous	0	0	0	0
18	OD	Post-BL	1	1	25.6	13.7			No prior injections	Dark brown	Vitreous	0	0	0	0
18	OD	Post-BL	2	1	6	13.7			<=1 week	Dark brown	Vitreous	0	0	0	1
18	OD	Post-BL	3	1	0	13.7			<=1 week	Dark brown	Vitreous	1	0	0	1
19	OS	Baseline	0	1	86.9	29.4			No prior injections	Dark brown	Vitreous	0	0	0	0
19	OS	Post-BL	1	1	93	29.4			No prior injections	Dark brown	Vitreous	0	0	0	0
19	OS	Post-BL	2	1	100	29.4			<=1 week	Dark brown	Vitreous	0	0	0	1
19	OS	Post-BL	3	1	64.3	29.4			1-2 weeks	Dark brown	Vitreous	0	0	0	1
19	OS	Post-BL	4	1	100	29.4			<=1 week	Dark brown	Vitreous	0	0	0	0
19	OS	Post-BL	5	1	47.1	29.4			1-2 weeks	Dark brown	Vitreous	0	0	0	1
19	OS	Post-BL	6	1	74.2	29.4			<=1 week	Dark brown	Vitreous	1	0	0	0
19	OS	Post-BL	7	1	91.9	29.4			<=1 week	Dark brown	Vitreous	1	0	1	0
20	OD	Baseline	0	1	65.8	7.2			No prior injections	Dark brown	Vitreous	0	0	0	0
20	OD	Post-BL	1	1	72.2	7.2			No prior injections	Dark brown	Vitreous	0	0	0	0
20	OD	Post-BL	2	1	100	7.2			<=1 week	Dark brown	Vitreous	0	0	0	1
20	OD	Post-BL	3	1	91	7.2			<=1 week	Dark brown	Vitreous	0	0	0	1
20	OD	Post-BL	4	1	44.4	7.2			<=1 week	Dark brown	Vitreous	0	0	0	1
20	OD	Post-BL	5	1	18	7.2			<=1 week	Dark brown	Vitreous	1	0	0	0
20	OD	Post-BL	6	1	12.5	7.2			1-2 weeks	Dark brown	Vitreous	1	0	0	1
20	OD	Post-BL	7	1	22.4	7.2			<=1 week	Dark brown	Vitreous	1	0	0	0
20	OD	Post-BL	8	1	12	7.2			<=1 week	Dark brown	Vitreous	1	0	0	0
21	OS	Baseline	0	1	100	14.2			No prior injections	Light brown	Vitreous	0	0	1	0
21	OS	Post-BL	1	1	100	14.2			No prior injections	Light brown	Vitreous	0	0	1	0
21	OS	Post-BL	2	1	100	14.2			4+ weeks	Light brown	Vitreous	0	0	1	0
21	OS	Post-BL	3	1	98.7	14.2			4+ weeks	Light brown	Vitreous	0	0	1	1
22	OS	Baseline	0	1	90.2	13.5			No prior injections	Blue	Non-vitreous	0	1	0	0
22	OS	Post-BL	1	1	100	13.5			No prior injections	Blue	Non-vitreous	0	1	0	0
22	OS	Post-BL	2	1	67	13.5			<=1 week	Blue	Non-vitreous	0	1	0	1
22	OS	Post-BL	3	1	68.8	13.5			<=1 week	Blue	Non-vitreous	0	1	0	1
22	OS	Post-BL	4	1	72.2	13.5			<=1 week	Blue	Non-vitreous	0	1	0	0
22	OS	Post-BL	5	1	75.1	13.5			1-2 weeks	Blue	Non-vitreous	1	1	0	0
23	OD	Baseline	0	1	40	8.5			No prior injections	Light brown	Vitreous	0	1	0	0
23	OD	Post-BL	1	1	83	8.5			No prior injections	Light brown	Vitreous	0	1	0	0
23	OD	Post-BL	2	1	75	8.5			<=1 week	Light brown	Vitreous	0	1	0	1
23	OD	Post-BL	3	1	43	8.5			<=1 week	Light brown	Vitreous	0	1	0	0
23	OD	Post-BL	4	1	17.5	8.5			1-2 weeks	Light brown	Vitreous	0	1	0	0
23	OD	Post-BL	5	1	11.6	8.5			4+ weeks	Light brown	Vitreous	0	1	0	0
24	OS	Baseline	0	1	69.2	14.4			No prior injections	Dark brown	Vitreous	0	1	0	0
24	OS	Post-BL	1	1	59.5	14.4			No prior injections	Dark brown	Vitreous	0	1	0	0
24	OS	Post-BL	2	1	52.9	14.4			<=1 week	Dark brown	Vitreous	0	1	0	1
25	OS	Baseline	0	1	100	14			No prior injections	Light brown	Vitreous	0	1	0	0
25	OS	Post-BL	1	1	100	14			No prior injections	Light brown	Vitreous	0	1	0	0
25	OS	Post-BL	2	1	45	14			<=1 week	Light brown	Vitreous	0	1	0	1
25	OS	Post-BL	3	1	40.4	14			<=1 week	Light brown	Vitreous	0	1	0	0
25	OS	Post-BL	4	1	22	14			<=1 week	Light brown	Vitreous	0	1	0	0
25	OS	Post-BL	5	1	29.3	14			<=1 week	Light brown	Vitreous	0	1	0	0
25	OS	Post-BL	6	1	24.2	14			1-2 weeks	Light brown	Vitreous	0	1	0	0
25	OS	Post-BL	7	1	29	14			1-2 weeks	Light brown	Vitreous	0	1	0	0
26	OD	Baseline	0	1		11			No prior injections	Light brown	Vitreous	0	0	0	0
26	OD	Post-BL	9	1	31	11			No prior injections	Light brown	Vitreous	0	0	0	0
26	OD	Post-BL	1	1	29	11			No prior injections	Light brown	Vitreous	0	0	0	0
26	OD	Post-BL	2	1	35	11			<=1 week	Light brown	Vitreous	0	0	0	1
26	OD	Post-BL	3	1	12	11			<=1 week	Light brown	Vitreous	1	0	1	1
26	OD	Post-BL	4	1	19.8	11			<=1 week	Light brown	Vitreous	1	0	1	0
27	OS	Baseline	0	1	41.5	8.7			No prior injections	Dark brown	Vitreous	0	0	0	0
27	OS	Post-BL	1	1	33	8.7			No prior injections	Dark brown	Vitreous	0	0	0	0
27	OS	Post-BL	2	1	14.5	8.7			<=1 week	Dark brown	Vitreous	1	0	0	1
27	OS	Post-BL	3	1	5.2	8.7			<=1 week	Dark brown	Vitreous	1	0	0	1
28	OS	Baseline	0	1	73.1	13.5			No prior injections	Blue	Vitreous	1	0	0	0
28	OS	Post-BL	1	1	74.5	13.5			No prior injections	Blue	Vitreous	1	0	0	0
28	OS	Post-BL	2	1	67.7	13.5			<=1 week	Blue	Vitreous	1	0	0	1
29	OD	Baseline	0	1	13.4	14			No prior injections	Dark brown	Vitreous	0	0	0	0
29	OD	Post-BL	1	1	9.8	14			No prior injections	Dark brown	Vitreous	0	0	0	0
29	OD	Post-BL	2	1	6	14			<=1 week	Dark brown	Vitreous	0	0	0	0
30	OS	Baseline	0	1	11.6	11.7			No prior injections	Light brown	Non-vitreous	0	1	0	0
30	OS	Post-BL	1	1	5	11.7			No prior injections	Light brown	Non-vitreous	0	1	0	0
30	OS	Post-BL	2	1	14.4	11.7			<=1 week	Light brown	Non-vitreous	1	1	0	1
31	OS	Baseline	0	1	15.8	17.5			No prior injections	Dark brown	Vitreous	0	0	0	0
31	OS	Post-BL	1	1	9.2	17.5			No prior injections	Dark brown	Vitreous	0	0	0	0
31	OS	Post-BL	2	1	21.1	17.5			<=1 week	Dark brown	Vitreous	0	0	0	1
31	OS	Post-BL	3	1	17	17.5			<=1 week	Dark brown	Vitreous	1	0	0	1
31	OS	Post-BL	4	1	12.9	17.5			<=1 week	Dark brown	Vitreous	1	0	1	1
31	OS	Post-BL	5	1	10	17.5			4+ weeks	Dark brown	Vitreous	1	0	0	0
32	OS	Baseline	0	1		13.7	3A	2	No prior injections	Blue	Non-vitreous	0	0	1	0
32	OS	Post-BL	1	1		13.7	3A	2	No prior injections	Blue	Non-vitreous	0	0	1	0
32	OS	Post-BL	2	0	89.4	13.7	3A	2	4+ weeks	Blue	Non-vitreous	0	0	1	0
32	OS	Post-BL	3	0	50	13.7	3A	2	2-4 weeks	Blue	Vitreous	0	0	1	1
33	OD	Baseline	0	1	50	12.6	5B	4	No prior injections	Dark brown	Vitreous	0	0	1	0
33	OD	Post-BL	1	1	50	12.6	5B	4	No prior injections	Dark brown	Vitreous	0	0	1	0
33	OD	Post-BL	2	1	15	12.6	5B	4	2-4 weeks	Dark brown	Vitreous	0	0	1
33	OD	Post-BL	3	1	15	12.6	5B	4	<=1 week	Dark brown	Vitreous	0	0	1
33	OD	Post-BL	4	1	15	12.6	5B	4	<=1 week	Dark brown	Vitreous	0	0	1
33	OD	Post-BL	5	1	15	12.6	5B	4	<=1 week	Dark brown	Vitreous	0	0	1
33	OD	Post-BL	6	1	10	12.6	5B	4	1-2 weeks	Dark brown	Vitreous	0	0	1
33	OD	Post-BL	7	1		12.6	5B	4	<=1 week	Dark brown	Vitreous	0	0	1
33	OD	Post-BL	8	0	10	12.6	5B	4	4+ weeks	Dark brown	Vitreous	0	1	1
33	OD	Post-BL	9	0	15	12.6	5B	4	1-2 weeks	Dark brown	Vitreous	0	1	1	0
33	OD	Post-BL	10	0	9	12.6	5B	4	4+ weeks	Dark brown	Vitreous	0	1	1	0
34	OD	Baseline	0	1	35.6	14.8			No prior injections	Light brown	Vitreous	1	0	0	0
34	OD	Post-BL	1	1	51.9	14.8			No prior injections	Light brown	Vitreous	1	0	0	0
34	OD	Post-BL	2	1	36.6	14.8			<=1 week	Light brown	Vitreous	1	0	0	1
35	OD	Baseline	0	1		12.3			No prior injections	Dark brown	Vitreous	0	0	0	0
35	OD	Post-BL	1	1	96.8	12.3			No prior injections	Dark brown	Vitreous	0	0	0	0
35	OD	Post-BL	2	1	97.3	12.3			4+ weeks	Dark brown	Vitreous	0	0	0	1
36	OD	Baseline	0	1	62	22.6			No prior injections	Dark brown	Vitreous	0	1	0	0
36	OD	Post-BL	1	1	63	22.6			No prior injections	Dark brown	Vitreous	0	1	0	0
36	OD	Post-BL	2	1	35	22.6			<=1 week	Dark brown	Vitreous	0	1	1	0
36	OD	Post-BL	3	1	27.9	22.6			<=1 week	Dark brown	Vitreous	1	1	0	1
36	OD	Post-BL	4	1	18.3	22.6			<=1 week	Dark brown	Vitreous	1	1	0	0
37	OD	Baseline	0	0	3	11.4	4A	2	No prior injections	Blue	Non-vitreous	0	0	1	0
37	OD	Post-BL	1	0	3	11.4	4A	2	No prior injections	Blue	Non-vitreous	0	0	1	0
37	OD	Post-BL	2	0	0	11.4	4A	2	2-4 weeks	Blue	Non-vitreous	0	0	1	0
38	OD	Baseline	0	1		16.6			No prior injections	Dark brown	Vitreous	0	0	0	0
38	OD	Post-BL	1	1	22.5	16.6			No prior injections	Dark brown	Vitreous	0	0	0	0
38	OD	Post-BL	2	1	22.6	16.6			4+ weeks	Dark brown	Vitreous	0	0	1	1
38	OD	Post-BL	3	1	17.4	16.6			4+ weeks	Dark brown	Vitreous	0	0	0	0
38	OD	Post-BL	4	1	25	16.6			4+ weeks	Dark brown	Vitreous	0	0	0	0
38	OD	Post-BL	5	0	24	16.6	4A	4	.	Dark brown	Non-vitreous	0	0	1
38	OD	Post-BL	6	0	17.3	16.6	4A	4	.	Dark brown	Non-vitreous	0	0	1	0
38	OD	Post-BL	7	0	16.9	16.6	4A	4	2-4 weeks	Dark brown	Non-vitreous	0	0	1	0
38	OD	Post-BL	8	0	10	16.6	4A	4	2-4 weeks	Dark brown	Non-vitreous	0	0	1	0
39	OD	Baseline	0	1	31.4	13.4			No prior injections	Light brown	Vitreous	0	0	0	0
39	OD	Post-BL	1	1	33.3	13.4			No prior injections	Light brown	Vitreous	0	0	0	0
39	OD	Post-BL	2	1	24.1	13.4			4+ weeks	Light brown	Vitreous	1	0	0	1
40	OS	Baseline	0	1	100	8.3			No prior injections	Light brown	Vitreous	0	0	0	0
40	OS	Post-BL	1	1	100	8.3			No prior injections	Light brown	Vitreous	0	0	0	0
40	OS	Post-BL	2	1	100	8.3			1-2 weeks	Light brown	Vitreous	0	0	0	0
40	OS	Post-BL	3	1	34	8.3			4+ weeks	Light brown	Vitreous	1	0	0	0
40	OS	Post-BL	4	1	2.7	8.3			<=1 week	Light brown	Vitreous	1	0	0	1
41	OS	Baseline	0	1	21	16.4			No prior injections	Dark brown	Vitreous	0	1	0	0
41	OS	Post-BL	1	1	59	16.4			No prior injections	Dark brown	Vitreous	0	1	0	0
41	OS	Post-BL	2	1	73.3	16.4			<=1 week	Dark brown	Vitreous	0	1	0	0
41	OS	Post-BL	3	1	75	16.4			4+ weeks	Dark brown	Vitreous	0	1	0	0
41	OS	Post-BL	4	1	10.5	16.4			<=1 week	Dark brown	Vitreous	0	1	0	1
41	OS	Post-BL	5	1	5.2	16.4			<=1 week	Dark brown	Vitreous	0	1	1	0
41	OS	Post-BL	6	1	9.2	16.4			4+ weeks	Dark brown	Vitreous	0	1	0	0
41	OS	Post-BL	7	1	9.2	16.4			<=1 week	Dark brown	Vitreous	1	1	0	0
42	OD	Baseline	0	0	0	15.6	5A	5	No prior injections	Dark brown	Vitreous	0	0	1	0
42	OD	Post-BL	1	0		15.6	5A	5	No prior injections	Dark brown	Vitreous	0	0	1	0
42	OD	Post-BL	2	0	0.75	15.6	5A	5	1-2 weeks	Dark brown	Vitreous	0	1	1	0
43	OS	Baseline	0	1	99.1	10.5			No prior injections	Light brown	Non-vitreous	0	0	0	0
43	OS	Post-BL	1	1	82.3	10.5			No prior injections	Light brown	Non-vitreous	0	0	0	0
43	OS	Post-BL	2	1	84.7	10.5			4+ weeks	Light brown	Non-vitreous	0	0	0	0
43	OS	Post-BL	3	1	76.1	10.5			4+ weeks	Light brown	Non-vitreous	0	0	0	0
44	OS	Baseline	0	0	24	8.5	4A	4	No prior injections	Light brown	Non-vitreous	0	0	1	0
44	OS	Post-BL	1	0	28	8.5	4A	4	No prior injections	Light brown	Non-vitreous	0	0	1	0
44	OS	Post-BL	2	0	20	8.5	4A	4	2-4 weeks	Light brown	Non-vitreous	0	0	1	0
45	OD	Baseline	0	1	30.7	10.7			No prior injections	Dark brown	Vitreous	0	0	1	0
45	OD	Post-BL	1	1	25.6	10.7			No prior injections	Dark brown	Vitreous	0	0	1	0
45	OD	Post-BL	2	1	24.7	10.7			1-2 weeks	Dark brown	Vitreous	0	0	0	0
45	OD	Post-BL	3	1	32.6	10.7			1-2 weeks	Dark brown	Vitreous	0	0	0	0
46	OS	Baseline	0	1	31.2	10.5			No prior injections	Dark brown	Vitreous	0	0	0	0
46	OS	Post-BL	1	1	23.4	10.5			No prior injections	Dark brown	Vitreous	0	0	0	0
46	OS	Post-BL	2	1	52.6	10.5			1-2 weeks	Dark brown	Vitreous	0	0	0	0
46	OS	Post-BL	3	1	41.8	10.5			1-2 weeks	Dark brown	Vitreous	0	0	0	0
47	OD	Baseline	0	0	0.25	11.2	5B	4	No prior injections	Dark brown	Vitreous	0	0	1	0
47	OD	Post-BL	1	0	0.8	11.2	5B	4	No prior injections	Dark brown	Vitreous	0	0	1	0
48	OD	Baseline	0	1		11.6			No prior injections	Dark brown	Non-vitreous	0	0	0	0
48	OD	Post-BL	1	1	37.1	11.6			No prior injections	Dark brown	Non-vitreous	0	0	0	0
48	OD	Post-BL	2	1	42.1	11.6			4+ weeks	Dark brown	Non-vitreous	0	0	0	0
48	OD	Post-BL	3	1	48.1	11.6			4+ weeks	Dark brown	Non-vitreous	0	0	0	0
48	OD	Post-BL	4	1	53.6	11.6			4+ weeks	Dark brown	Non-vitreous	0	0	1	0
48	OS	Baseline	0	1	45.5	11.6			No prior injections	Dark brown	Non-vitreous	0	0	0	0
48	OS	Post-BL	2	1	40.5	11.6			4+ weeks	Dark brown	Non-vitreous	0	0	0	0
48	OS	Post-BL	3	1	39.1	11.6			4+ weeks	Dark brown	Non-vitreous	0	0	0	0
49	OS	Baseline	0	1		13.7			No prior injections	Light brown	Vitreous	0	0	0	0
49	OS	Post-BL	2	1	18.1	13.7			<=1 week	Light brown	Vitreous	0	0	0	0
49	OS	Post-BL	3	1	17.1	13.7			<=1 week	Light brown	Vitreous	0	0	0	0
49	OS	Post-BL	4	1	12	13.7			<=1 week	Light brown	Vitreous	0	0	0	0
49	OS	Post-BL	5	1	6	13.7			4+ weeks	Light brown	Vitreous	0	0	0	0
49	OS	Post-BL	6	1	6	13.7			4+ weeks	Light brown	Vitreous	1	0	0	0
50	OD	Baseline	0	1	96.8	13			No prior injections	Dark brown	Non-vitreous	0	0	0	0
50	OD	Post-BL	1	1	100	13			No prior injections	Dark brown	Non-vitreous	0	0	0	0
50	OD	Post-BL	2	1	100	13			4+ weeks	Dark brown	Non-vitreous	0	0	0	0
50	OD	Post-BL	3	1	83.7	13			4+ weeks	Dark brown	Non-vitreous	0	0	0	0
51	OS	Baseline	0	1		12.9			No prior injections	Light brown	Vitreous	0	0	0	0
51	OS	Post-BL	2	1	95.4	12.9			4+ weeks	Light brown	Vitreous	0	0	0	0
51	OS	Post-BL	3	1	100	12.9			4+ weeks	Light brown	Vitreous	0	0	0	0
51	OS	Post-BL	4	1	100	12.9			4+ weeks	Light brown	Vitreous	0	0	0	0
52	OS	Baseline	0	1	81	27	5B	4	No prior injections	Dark brown	Non-vitreous	1	0	0	0
52	OS	Post-BL	1	1		27	5B	4	No prior injections	Dark brown	Non-vitreous	1	0	0	0
52	OS	Post-BL	2	1	36	27	5B	4	4+ weeks	Dark brown	Non-vitreous	0	0	0
52	OS	Post-BL	3	0	57	27	5B	4	4+ weeks	Dark brown	Non-vitreous	0	0	1
53	OD	Baseline	0	1	78	57.3	5B	5	No prior injections	Dark brown	Vitreous	1	0	0	0
53	OD	Post-BL	1	1	87	57.3	5B	5	No prior injections	Dark brown	Vitreous	1	0	0	0
53	OD	Post-BL	2	1	67	57.3	5B	5	4+ weeks	Dark brown	Vitreous	1	0	0	0
53	OD	Post-BL	3	1	39	57.3	5B	5	4+ weeks	Dark brown	Vitreous	0	0	1	0
53	OD	Post-BL	4	1	28.1	57.3			4+ weeks	Dark brown	Vitreous	1	0	0	0
53	OD	Post-BL	5	1	70	57.3	5B	5	4+ weeks	Dark brown	Vitreous	0	0	1
54	OS	Post-BL	1	1	71.4	12.3			No prior injections	Dark brown	Vitreous	0	0	0	0
54	OS	Baseline	0	1	33.2	12.3			No prior injections	Dark brown	Vitreous	0	0	0	0
54	OS	Post-BL	2	1	42.5	12.3			4+ weeks	Dark brown	Vitreous	1	0	0	0
55	OD	Baseline	0	1	58.1	8.8			No prior injections	Light brown	Vitreous	0	0	0	0
55	OD	Post-BL	1	1	62.1	8.8			No prior injections	Light brown	Vitreous	0	0	0	0
56	OS	Baseline	0	1	40.7	8.8			No prior injections	Dark brown	Vitreous	0	0	0	0
56	OS	Post-BL	1	1	47	8.8			No prior injections	Dark brown	Vitreous	0	0	0	0
57	OD	Baseline	0	0	99.72	16.3	3A	4	No prior injections	Dark brown	Vitreous	0	0	1	0
57	OD	Post-BL	1	0		16.3	3A	4	No prior injections	Dark brown	Vitreous	0	0	1	0
57	OD	Post-BL	2	0	3	16.3	3A	4	4+ weeks	Dark brown	Vitreous	0	0	1	1
57	OD	Post-BL	3	0	6.1	16.3	3A	4	1-2 weeks	Dark brown	Vitreous	0	0	1	1
58	OS	Baseline	0	1	35	8.7			No prior injections	Dark brown	Non-vitreous	0	0	0	0
58	OS	Post-BL	1	1	35	8.7			No prior injections	Dark brown	Non-vitreous	0	0	0	0
58	OS	Post-BL	2	1	35	8.7			4+ weeks	Dark brown	Non-vitreous	0	0	0	0
58	OS	Post-BL	3	1	24.3	8.7			4+ weeks	Dark brown	Non-vitreous	0	0	0	1
59	OD	Baseline	0	1		15.9	5B	4	No prior injections	Dark brown	Non-vitreous	0	0	0	0
59	OD	Post-BL	1	1		15.9	5B	4	No prior injections	Dark brown	Non-vitreous	0	0	0	0
59	OS	Baseline	0	1		15.9	5B	4	No prior injections	Dark brown	Vitreous	0	0	0	0
59	OS	Post-BL	1	1		15.9	5B	4	No prior injections	Dark brown	Vitreous	0	0	0	0
59	OS	Post-BL	2	1		15.9	5B	4	4+ weeks	Dark brown	Vitreous	0	0	0	0
59	OS	Post-BL	3	1		15.9	5B	4	4+ weeks	Dark brown	Vitreous	0	0	0	0
59	OS	Post-BL	4	1		15.9	5B	4	1-2 weeks	Dark brown	Vitreous	0	0	0	1
59	OS	Post-BL	5	1		15.9	5B	4	2-4 weeks	Dark brown	Vitreous	0	0	0	0
59	OS	Post-BL	6	1	100	15.9			4+ weeks	Dark brown	Vitreous	0	0	0	0
59	OS	Post-BL	7	1	4	15.9	5B	4	2-4 weeks	Dark brown	Vitreous	0	0	1
60	OD	Baseline	0	1	35.5	20.7			No prior injections	Dark brown	Vitreous	0	0	0	0
60	OD	Post-BL	1	1	31	20.7			No prior injections	Dark brown	Vitreous	0	0	0	0
60	OD	Post-BL	2	1	11.1	20.7			4+ weeks	Dark brown	Vitreous	0	0	0	0
60	OD	Post-BL	3	1	7.2	20.7			4+ weeks	Dark brown	Vitreous	0	0	1	1
60	OD	Post-BL	4	1	5.4	20.7			4+ weeks	Dark brown	Vitreous	0	0	0	0
60	OD	Post-BL	5	1	0	20.7			4+ weeks	Dark brown	Vitreous	0	0	0	1
61	OS	Baseline	0	1	99.5	13			No prior injections	Blue	Non-vitreous	0	0	1	0
61	OS	Post-BL	1	1	90	13			No prior injections	Blue	Non-vitreous	0	0	1	0
61	OS	Post-BL	2	1	68.3	13			4+ weeks	Blue	Non-vitreous	0	0	0	1
62	OS	Baseline	0	1	20.8	16.7			No prior injections	Dark brown	Non-vitreous	1	0	0	0
62	OS	Post-BL	1	1	0	16.7			No prior injections	Dark brown	Non-vitreous	1	0	0	0
63	OD	Baseline	0	1	18.9	8.3			No prior injections	Dark brown	Non-vitreous	0	0	0	0
63	OD	Post-BL	1	1	15.7	8.3			No prior injections	Dark brown	Non-vitreous	0	0	0	0
63	OD	Post-BL	2	1	14	8.3			4+ weeks	Dark brown	Non-vitreous	0	0	0	0
64	OS	Baseline	0	1	11.3	14.6			No prior injections	Light brown	Non-vitreous	0	0	0	0
64	OS	Post-BL	1	1	6.5	14.6			No prior injections	Light brown	Non-vitreous	0	0	0	0
64	OS	Post-BL	2	1	3.5	14.6			4+ weeks	Light brown	Non-vitreous	0	0	0	0
65	OD	Baseline	0	1	30.4	32.7			No prior injections	Dark brown	Vitreous	1	0	0	0
65	OD	Post-BL	1	1	52.8	32.7			No prior injections	Dark brown	Vitreous	1	0	0	0
65	OD	Post-BL	2	1	69.7	32.7			4+ weeks	Dark brown	Vitreous	0	0	0	1
65	OD	Post-BL	3	1	68.4	32.7			4+ weeks	Dark brown	Vitreous	0	0	0	1
66	OS	Baseline	0	1	100	8.7			No prior injections	Dark brown	Non-vitreous	0	0	0	0
66	OS	Post-BL	1	1	100	8.7			No prior injections	Dark brown	Non-vitreous	0	0	0	0
66	OS	Post-BL	2	1	75	8.7			4+ weeks	Dark brown	Non-vitreous	0	0	0	0
67	OD	Baseline	0	1	20	13.3	3A	4	No prior injections	Blue	Non-vitreous	0	0	1	0
67	OD	Post-BL	1	1	1	13.3	3A	4	No prior injections	Blue	Non-vitreous	0	0	1	0
67	OD	Post-BL	2	0	0	13.3	3A	4	2-4 weeks	Blue	Non-vitreous	0	0	1
67	OD	Post-BL	3	0	1	13.3	3A	4	2-4 weeks	Blue	Non-vitreous	0	0	1	0
67	OD	Post-BL	4	0	1.6	13.3	3A	4	4+ weeks	Blue	Non-vitreous	0	0	1	1
68	OS	Baseline	0	1	27.4	13.9			No prior injections	Blue	Vitreous	0	0	0	0
68	OS	Post-BL	1	1	26.9	13.9			No prior injections	Blue	Vitreous	0	0	0	0
69	OS	Baseline	0	1	100	8			No prior injections	Dark brown	Vitreous	1	0	1	0
69	OS	Post-BL	1	1	31.5	8			No prior injections	Dark brown	Vitreous	1	0	1	0
69	OS	Post-BL	2	0		8	5B	4	.	Dark brown	Vitreous	0	0	1
69	OS	Post-BL	3	0	70.9	8	5B	4	.	Dark brown	Vitreous	0	0	1	0
69	OS	Post-BL	4	0	56.6	8	5B	4	2-4 weeks	Dark brown	Vitreous	0	0	1	1
70	OS	Baseline	0	1	73.7	15.1			No prior injections	Dark brown	Vitreous	0	0	0	0
70	OS	Post-BL	1	1	70.2	15.1			No prior injections	Dark brown	Vitreous	0	0	0	0
70	OS	Post-BL	2	0	33.8	15.1	5B	5	.	Dark brown	Vitreous	0	0	1
70	OS	Post-BL	3	0	54	15.1	5B	5	.	Dark brown	Vitreous	0	0	1	0
71	OD	Baseline	0	1	100	7.4			No prior injections	Blue	Non-vitreous	0	0	0	0
71	OD	Post-BL	1	1	100	7.4			No prior injections	Blue	Non-vitreous	0	0	0	0
71	OD	Post-BL	2	1	80	7.4			4+ weeks	Blue	Non-vitreous	0	0	0	1
71	OD	Post-BL	3	1	71.8	7.4			4+ weeks	Blue	Non-vitreous	1	0	0	1
71	OS	Baseline	0	0	93.4	9.8	3A	1	No prior injections	Blue	Vitreous	0	0	1	0
71	OS	Post-BL	1	0	100	9.8	3A	1	No prior injections	Blue	Vitreous	0	0	1	0
72	OD	Baseline	0	0	75	11.7	2B	3	No prior injections	Blue	Non-vitreous	1	0	1	0
72	OD	Post-BL	1	0	35.3	11.7	2B	3	No prior injections	Blue	Non-vitreous	1	0	1	0
73	OS	Baseline	0	0		10.1	3A	2	No prior injections	Light brown	Non-vitreous	0	0	1	0
73	OS	Post-BL	1	0	28.9	10.1	3A	2	No prior injections	Light brown	Non-vitreous	0	0	1	0
73	OS	Post-BL	2	0	20.8	10.1	3A	2	4+ weeks	Light brown	Non-vitreous	0	0	1	1
74	OS	Baseline	0	0	100	8.3	3B	4	No prior injections	Light brown	Non-vitreous	0	0	1	0
74	OS	Post-BL	1	0	66.7	8.3	3B	4	No prior injections	Light brown	Non-vitreous	0	0	1	0
74	OS	Post-BL	2	0	30.8	8.3	3B	4	2-4 weeks	Light brown	Non-vitreous	0	0	1	0
74	OS	Post-BL	3	0	30.8	8.3	3B	4	2-4 weeks	Light brown	Non-vitreous	0	0	1	0
75	OD	Baseline	0	0	0.34	14	5B	4	No prior injections	Dark brown	Vitreous	0	0	0	0
75	OD	Post-BL	1	0	0.32	14	5B	4	No prior injections	Dark brown	Vitreous	0	0	0	0
76	OS	Baseline	0	0		12.9	3B	4	No prior injections	Dark brown	Non-vitreous	0	0	1	0
76	OS	Post-BL	1	0	32	12.9	3B	4	No prior injections	Dark brown	Non-vitreous	0	0	1	0
76	OS	Post-BL	2	0	22	12.9	3B	4	2-4 weeks	Dark brown	Non-vitreous	0	0	1	1
77	OS	Baseline	0	0	100	16.2	5B	4	No prior injections	Blue	Vitreous	1	0	1	0
77	OS	Post-BL	1	0	79	16.2	5B	4	No prior injections	Blue	Vitreous	1	0	1	0
78	OD	Baseline	0	1	70.31	10.4	5B	3	No prior injections	Dark brown	Vitreous	0	0	0	0
78	OD	Post-BL	1	1	91.62	10.4	5B	3	No prior injections	Dark brown	Vitreous	0	0	0	0
78	OD	Post-BL	2	0	100	10.4	5B	3	2-4 weeks	Dark brown	Vitreous	0	0	0	0
78	OD	Post-BL	3	0	68.6	10.4	5B	3	4+ weeks	Dark brown	Vitreous	0	0	0	0
79	OS	Baseline	0	1	17	11.7	5B	4	No prior injections	Dark brown	Vitreous	1	0	0	0
79	OS	Post-BL	1	1	0.81	11.7	5B	4	No prior injections	Dark brown	Vitreous	1	0	0	0
80	OS	Baseline	0	0	56	16	5B	4	No prior injections	Dark brown	Vitreous	0	0	1	0
80	OS	Post-BL	1	0	18	16	5B	4	No prior injections	Dark brown	Vitreous	0	0	1	0
80	OS	Post-BL	2	0	57	16	5B	4	2-4 weeks	Dark brown	Non-vitreous	0	0	1	1
80	OS	Post-BL	3	0	50	16	5B	4	4+ weeks	Dark brown	Non-vitreous	1	0	1	0
80	OS	Post-BL	4	0	24	16	5B	4	2-4 weeks	Dark brown	Non-vitreous	0	0	1	0
81	OD	Baseline	0	0		15.9	5B	4	No prior injections	Blue	Vitreous	1	0	1	0
81	OD	Post-BL	1	0	44.67	15.9	5B	4	No prior injections	Blue	Vitreous	1	0	1	0
81	OD	Post-BL	2	0	38.03	15.9	5B	4	2-4 weeks	Blue	Vitreous	0	0	1	0
81	OD	Post-BL	3	0	25	15.9	5B	4	2-4 weeks	Blue	Vitreous	0	0	1	0
81	OD	Post-BL	4	0	30	15.9	5B	4	2-4 weeks	Blue	Vitreous	0	0	1	1
81	OS	Baseline	0	0		15.9	5B	4	No prior injections	Blue	Vitreous	0	0	1	0
81	OS	Post-BL	1	0	32.05	15.9	5B	4	No prior injections	Blue	Vitreous	0	0	1	0
81	OS	Post-BL	2	0	0	15.9	5B	4	2-4 weeks	Blue	Vitreous	0	0	1	0
81	OS	Post-BL	3	0	2	15.9	5B	4	2-4 weeks	Blue	Vitreous	0	0	1	0
81	OS	Post-BL	4	0	1	15.9	5B	4	2-4 weeks	Blue	Vitreous	0	0	1	0
82	OS	Baseline	0	0		15	5B	4	No prior injections	Dark brown	Vitreous	0	0	1	0
82	OS	Post-BL	1	0	38	15	5B	4	No prior injections	Dark brown	Vitreous	0	0	1	0
82	OS	Post-BL	2	0	35.3	15	5B	4	2-4 weeks	Dark brown	Vitreous	0	0	1	0
82	OS	Post-BL	3	0	29.2	15	5B	4	4+ weeks	Dark brown	Vitreous	0	0	1	0
83	OS	Baseline	0	0		10.3	4B	4	No prior injections	Blue	Non-vitreous	0	0	1	0
83	OS	Post-BL	1	0	100	10.3	4B	4	No prior injections	Blue	Non-vitreous	0	0	1	0
83	OS	Post-BL	2	0		10.3	4B	4	4+ weeks	Blue	Non-vitreous	1	0	1
84	OS	Baseline	0	0	73.27	19	5B	4	No prior injections	Light brown	Vitreous	1	0	1	0
84	OS	Post-BL	1	0	60.06	19	5B	4	No prior injections	Light brown	Vitreous	1	0	1	0
84	OS	Post-BL	2	0	83.91	19	5B	4	2-4 weeks	Light brown	Vitreous	1	0	1	0
84	OS	Post-BL	3	0	56.5	19	5B	4	4+ weeks	Light brown	Vitreous	0	0	1	0
84	OS	Post-BL	4	0	46	19	5B	4	4+ weeks	Light brown	Vitreous	0	0	1	0
85	OS	Baseline	0	0	100	10.6	5B	4	No prior injections	Dark brown	Vitreous	0	0	1	0
85	OS	Post-BL	1	0	65.6	10.6	5B	4	No prior injections	Dark brown	Vitreous	0	0	1	0
85	OS	Post-BL	2	0	45.57	10.6	5B	4	2-4 weeks	Dark brown	Vitreous	0	0	1	0
85	OS	Post-BL	3	0	28.1	10.6	5B	4	4+ weeks	Dark brown	Vitreous	0	0	1	1
86	OD	Baseline	0	0	4	14.4	5B	4	No prior injections	Blue	Vitreous	0	0	0	0
86	OD	Post-BL	1	0		14.4	5B	4	No prior injections	Blue	Vitreous	0	0	0	0
87	OS	Baseline	0	0	100	14.7	5B	5	No prior injections	Dark brown	Vitreous	1	0	1	0
87	OS	Post-BL	1	0	97.2	14.7	5B	5	No prior injections	Dark brown	Vitreous	1	0	1	0
87	OS	Post-BL	2	0		14.7	5B	5	4+ weeks	Dark brown	Vitreous	0	0	1	1
87	OS	Post-BL	3	0	71.4	14.7	5B	5	4+ weeks	Dark brown	Vitreous	0	0	1	0
87	OS	Post-BL	4	0	96.8	14.7	5B	5	4+ weeks	Dark brown	Vitreous	0	0	1	0
87	OS	Post-BL	5	0	81.8	14.7	5B	5	4+ weeks	Dark brown	Vitreous	0	0	1	1
87	OS	Post-BL	6	0	8.8	14.7	5B	5	4+ weeks	Dark brown	Vitreous	0	1	1	1
88	OS	Baseline	0	0	1.8	8.2	5B	4	No prior injections	Dark brown	Vitreous	0	0	0	0
88	OS	Post-BL	1	0	10	8.2	5B	4	No prior injections	Dark brown	Vitreous	0	0	0	0
89	OS	Baseline	0	0	100	18.4	5B	4	No prior injections	Blue	Vitreous	0	0	1	0
89	OS	Post-BL	1	0	100	18.4	5B	4	No prior injections	Blue	Vitreous	0	0	1	0
89	OS	Post-BL	2	0	100	18.4	5B	4	4+ weeks	Blue	Vitreous	0	0	1	1
89	OS	Post-BL	3	0	69	18.4	5B	4	2-4 weeks	Blue	Vitreous	0	0	1
90	OD	Baseline	0	0	93.6	14.8	5B	4	No prior injections	Blue	Vitreous	1	0	1	0
90	OD	Post-BL	1	0	36.34	14.8	5B	4	No prior injections	Blue	Vitreous	1	0	1	0
90	OD	Post-BL	2	0	66	14.8	5B	4	4+ weeks	Blue	Vitreous	0	0	1	1
91	OD	Baseline	0	0	31.9	12.1	5B	4	No prior injections	Dark brown	Vitreous	1	0	1	0
91	OD	Post-BL	1	0	34.9	12.1	5B	4	No prior injections	Dark brown	Vitreous	1	0	1	0
91	OD	Post-BL	2	0	31.7	12.1	5B	4	4+ weeks	Dark brown	Vitreous	0	0	1	0
91	OD	Post-BL	3	0	25.36	12.1	5B	4	2-4 weeks	Dark brown	Vitreous	0	0	1	0
91	OD	Post-BL	4	0	7.4	12.1	5B	4	4+ weeks	Dark brown	Vitreous	0	0	1	0
91	OD	Post-BL	5	0	1.9	12.1	5B	4	4+ weeks	Dark brown	Vitreous	0	0	1	0
92	OD	Baseline	0	0	89	14.8	5B	4	No prior injections	Dark brown	Non-vitreous	0	0	1	0
92	OD	Post-BL	1	0	79	14.8	5B	4	No prior injections	Dark brown	Non-vitreous	0	0	1	0
92	OS	Baseline	0	0	34	14.8	2A	4	No prior injections	Dark brown	Non-vitreous	0	0	1	0
92	OS	Post-BL	1	0	10	14.8	2A	4	No prior injections	Dark brown	Non-vitreous	0	0	1	0
92	OS	Post-BL	2	0	24	14.8	2A	4	4+ weeks	Dark brown	Non-vitreous	0	0	1	0
93	OS	Baseline	0	0	6	15.1	5A	4	No prior injections	Dark brown	Non-vitreous	0	0	0	0
93	OS	Post-BL	1	0	59	15.1	5A	4	No prior injections	Dark brown	Non-vitreous	0	0	0	0
93	OS	Post-BL	2	0	100	15.1	5A	4	2-4 weeks	Dark brown	Non-vitreous	0	0	0	0
94	OS	Baseline	0	0		10.7	5B	4	No prior injections	Dark brown	Vitreous	0	0	1	0
94	OS	Post-BL	1	0	2.6	10.7	5B	4	No prior injections	Dark brown	Vitreous	0	0	1	0
94	OS	Post-BL	2	0	30.1	10.7	5B	4	2-4 weeks	Dark brown	Vitreous	0	0	1	0
95	OS	Baseline	0	0	100	16	5A	5	No prior injections	Blue	Non-vitreous	0	0	0	0
95	OS	Post-BL	1	0	1	16	5A	5	No prior injections	Blue	Non-vitreous	0	0	0	0
95	OS	Post-BL	2	0	0	16	5A	5	4+ weeks	Blue	Non-vitreous	0	0	0	0
95	OS	Post-BL	3	0	1	16	5A	5	2-4 weeks	Blue	Non-vitreous	0	0	0	0
96	OS	Baseline	0	0	4.5	9.8	5B	4	No prior injections	Blue	Vitreous	0	0	1	0
96	OS	Post-BL	1	0	4.9	9.8	5B	4	No prior injections	Blue	Vitreous	0	0	1	0
96	OS	Post-BL	2	0	30.8	9.8	5B	4	2-4 weeks	Blue	Vitreous	0	0	1	0
96	OS	Post-BL	3	0	1.6	9.8	5B	4	2-4 weeks	Blue	Vitreous	0	0	1	0
97	OD	Baseline	0	0	66.6	15.1	5B	4	No prior injections	Dark brown	Vitreous	0	0	1	0
97	OD	Post-BL	1	0	9	15.1	5B	4	No prior injections	Dark brown	Vitreous	0	0	1	0
97	OS	Baseline	0	0	18	15.1	5B	4	No prior injections	Dark brown	Vitreous	0	0	0	0
97	OS	Post-BL	1	0	16	15.1	5B	4	No prior injections	Dark brown	Vitreous	0	0	0	0

## Sheet: Survival_Analysis
patient_id	SIDE_ID	INJCAT	start	stop	OS_status
1	OD	30ug, alcohol	0	43.1803	0
2	OS	30ug, alcohol	0	32.8197	0
3	OD	30ug, alcohol	0	27.8033	0
4	OS	30ug, alcohol	0	12.1639	0
5	OS	30ug, alcohol	0	47.0164	0
6	OD	30ug, alcohol	0	42.0328	0
7	OD	30ug, alcohol	0	2.55738	0
8	OD	30ug, alcohol	0	29.4098	0
9	OS	30ug, alcohol	0	43.4098	0
10	OD	30ug, alcohol	0	36.9508	0
11	OS	30ug, alcohol	0	4.13115	0
12	OD	30ug, alcohol	0	35.1475	0
13	OD	30ug, alcohol	0	1.80328	0
14	OD	30ug, alcohol	0	18.3279	0
15	OS	30ug, alcohol	0	24.8197	1
16	OD	30ug, alcohol	0	32.4262	0
17	OD	30ug, alcohol	0	34.1967	0
18	OD	30ug, alcohol	0	29.4098	0
18	OS	30ug, alcohol	0	29.6066	0
19	OS	30ug, alcohol	0	34.4918	0
20	OD	30ug, alcohol	0	32.8197	0
21	OS	30ug, alcohol	0	26.4262	0
22	OS	30ug, alcohol	0	21.6393	0
23	OD	30ug, alcohol	0	24.2623	0
24	OS	30ug, alcohol	0	22.5246	0
25	OS	30ug, alcohol	0	23.6393	0
26	OD	30ug, alcohol	0	26.918	0
27	OS	30ug, alcohol	0	19.0164	0
28	OS	30ug, alcohol	0	25.4426	0
29	OS	30ug, alcohol	0	23.0164	0
29	OD	30ug, alcohol	0	9.47541	0
30	OS	30ug, alcohol	0	16.5246	0
31	OS	30ug, alcohol	0	24.3607	0
32	OS	30ug, alcohol	0	0.918033	0
32	OS	30ug, no alcohol	0.918033	26.3934	0
33	OD	30ug, alcohol	0	31.4426	0
33	OD	30ug, no alcohol	31.4426	38.2951	0
34	OD	30ug, alcohol	0	19.082	0
35	OD	30ug, alcohol	0	9.18033	0
36	OD	30ug, alcohol	0	19.7377	0
37	OD	30ug, no alcohol	0	5.34426	0
38	OD	30ug, alcohol	0	13.3443	0
38	OD	30ug, no alcohol	13.3443	36.0984	0
39	OD	30ug, alcohol	0	2.29508	0
40	OS	30ug, alcohol	0	12.4262	0
41	OS	30ug, alcohol	0	19.6721	0
42	OD	30ug, no alcohol	0	19.4098	1
43	OS	30ug, alcohol	0	9.40984	0
43	OD	30ug, alcohol	0	8.72131	0
44	OS	30ug, no alcohol	0	15.7705	0
45	OD	30ug, alcohol	0	13.541	0
46	OS	30ug, alcohol	0	13.8361	0
47	OD	30ug, no alcohol	0	0.0327869	0
48	OS	30ug, alcohol	0	8.98361	0
48	OD	30ug, alcohol	0	9.90164	0
49	OS	30ug, alcohol	0	15.6393	0
50	OD	30ug, alcohol	0	4.55738	0
51	OS	30ug, alcohol	0	9.83607	0
52	OS	30ug, alcohol	0	16.5246	0
52	OS	30ug, no alcohol	16.5246	17.6721	0
53	OD	30ug, alcohol	0	31.6721	0
54	OS	30ug, alcohol	0	19.3443	0
55	OD	30ug, alcohol	0	5.5082	0
56	OS	30ug, alcohol	0	5.5082	0
57	OD	30ug, no alcohol	0	19.5082	0
58	OS	30ug, alcohol	0	2.32787	0
59	OS	30ug, alcohol	0	27.9344	0
59	OD	30ug, alcohol	0	8.88525	1
60	OD	30ug, alcohol	0	3.47541	0
61	OS	30ug, alcohol	0	2.7541	0
62	OS	30ug, alcohol	0	1.83607	0
63	OD	30ug, alcohol	0	2.06557	0
64	OS	30ug, alcohol	0	6	0
65	OD	30ug, alcohol	0	3.5082	0
66	OS	30ug, alcohol	0	1.18033	0
67	OD	30ug, alcohol	0	0.655738	0
67	OD	30ug, no alcohol	0.655738	23.377	0
68	OS	30ug, alcohol	0	0.0327869	0
69	OS	30ug, alcohol	0	6.65574	0
69	OS	30ug, no alcohol	6.65574	30.9508	0
70	OS	30ug, alcohol	0	3.2459	0
70	OS	30ug, no alcohol	3.2459	28.2951	0
71	OS	30ug, no alcohol	0	13.5082	0
71	OD	30ug, alcohol	0	3.01639	0
72	OD	30ug, no alcohol	0	1.11475	0
73	OS	30ug, no alcohol	0	21.6066	0
74	OS	30ug, no alcohol	0	21.3115	0
75	OD	30ug, no alcohol	0	13.1475	0
76	OS	30ug, no alcohol	0	19.0492	0
77	OS	30ug, no alcohol	0	17.9672	0
78	OD	30ug, alcohol	0	0.95082	0
78	OD	30ug, no alcohol	0.95082	22.0328	0
79	OS	30ug, alcohol	0	10.3279	0
80	OS	30ug, no alcohol	0	13.082	0
81	OS	30ug, no alcohol	0	22.4918	0
81	OD	30ug, no alcohol	0	22.4918	0
82	OS	30ug, no alcohol	0	21.541	0
83	OS	30ug, no alcohol	0	4.13115	0
84	OS	30ug, no alcohol	0	21.6066	0
85	OS	30ug, no alcohol	0	21.5738	0
86	OD	30ug, no alcohol	0	0.918033	0
87	OS	30ug, no alcohol	0	22.5246	0
88	OS	30ug, no alcohol	0	0.0327869	0
89	OS	30ug, no alcohol	0	14.8852	0
90	OD	30ug, no alcohol	0	22.3279	0
91	OD	30ug, no alcohol	0	21.6393	0
92	OS	30ug, no alcohol	0	15.1148	0
92	OD	30ug, no alcohol	0	0.0327869	0
93	OS	30ug, no alcohol	0	4.85246	0
94	OS	30ug, no alcohol	0	19.082	0
95	OS	30ug, no alcohol	0	3.67213	0
96	OS	30ug, no alcohol	0	17.2131	0
97	OS	30ug, no alcohol	0	0.983607	0
97	OD	30ug, no alcohol	0	0.983607	0
98	OS	30ug, alcohol	0	8.22951	1
99	OD	30ug, alcohol	0	40.3934	0
100	OD	30ug, alcohol	0	4.39344	1
101	OD	30ug, alcohol	0	43.6393	0
102	OS	30ug, alcohol	0	29.4098	0
103	OS	30ug, alcohol	0	28.459	0
104	OD	30ug, alcohol	0	9.90164	0
105	OS	30ug, alcohol	0	34.2295	0
106	OD	30ug, alcohol	0	28.7213	0
107	OS	30ug, alcohol	0	35.8033	0
108	OS	30ug, alcohol	0	23.9016	0
109	OS	30ug, alcohol	0	35.6066	0
110	OD	30ug, alcohol	0	31.6393	0
111	OS	30ug, alcohol	0	12.1967	0
111	OD	30ug, alcohol	0	12.1967	0
112	OS	30ug, alcohol	0	19.082	0
113	OS	30ug, alcohol	0	30.3607	0
113	OD	30ug, alcohol	0	30.3607	0
114	OD	30ug, alcohol	0	29.9016	0
115	OD	30ug, alcohol	0	24.7869	0
116	OD	30ug, alcohol	0	18.0984	0
117	OD	30ug, alcohol	0	27.7705	1
118	OS	30ug, alcohol	0	0.655738	0
118	OD	30ug, alcohol	0	0.655738	0
119	OD	30ug, alcohol	0	6.4918	1
120	OD	30ug, alcohol	0	29.377	0
121	OD	30ug, alcohol	0	26.6557	0
122	OS	30ug, alcohol	0	25.5082	0
123	OS	30ug, alcohol	0	8.09836	0
124	OD	30ug, alcohol	0	28.0656	0
125	OS	30ug, alcohol	0	13.8361	0
126	OS	30ug, alcohol	0	25.4754	0
127	OS	30ug, alcohol	0	24.5902	0
128	OD	30ug, alcohol	0	24.623	0
129	OD	30ug, alcohol	0	22.459	0
130	OS	30ug, alcohol	0	22.9508	0
131	OS	30ug, alcohol	0	13.2787	0
132	OD	30ug, alcohol	0	18.7213	1
133	OS	30ug, alcohol	0	18.8852	0
134	OD	30ug, alcohol	0	6.36066	1
135	OS	30ug, alcohol	0	20.2295	0
136	OD	30ug, alcohol	0	14.6885	0
137	OD	30ug, alcohol	0	12.0984	0
138	OD	30ug, alcohol	0	15.8361	0
139	OD	30ug, alcohol	0	5.96721	0
140	OS	30ug, alcohol	0	3.37705	0
140	OD	30ug, alcohol	0	4.09836	0
141	OS	30ug, alcohol	0	11.9344	0
142	OS	30ug, alcohol	0	4.09836	0
143	OD	30ug, alcohol	0	0.688525	0
144	OS	30ug, alcohol	0	7.31148	0
145	OS	30ug, alcohol	0	6.45902	0
146	OS	30ug, alcohol	0	5.47541	0
147	OD	30ug, alcohol	0	0.918033	0
148	OD	30ug, alcohol	0	4.42623	0
149	OD	30ug, alcohol	0	3.5082	0
150	OD	30ug, alcohol	0	2.06557	0
